# Supplementary material for: Biotic Elicitors in Adventitious and Hairy Root Cultures: A Review from 2010 to 2022
Source: Molecules. 2022 Aug 17;27(16):5253. doi: 10.3390/molecules27165253 (PMC9416168; doi:10.3390/molecules27165253)
Supplement: Supplementary file 1 [file molecules-27-05253-s001.zip]

Archive with 1 entries (1 files):
- molecules-1786249-supplementary.pdf
